# Supplementary material for: Control of complement-induced inflammatory responses to SARS-CoV-2 infection by anti-SARS-CoV-2 antibodies
Source: EMBO J. 2024 Feb 28;43(7):2. doi: 10.1038/s44318-024-00061-0 (PMC10987522; doi:10.1038/s44318-024-00061-0)
Supplement: Supplementary file 1 — Source Data Fig. 1 [file 44318_2024_61_MOESM1_ESM.zip]

Archive with 8 entries (7 files):
- SD Figure 1/
- SD Figure 1/Figure 1A.xlsx
- SD Figure 1/Figure 1B.xlsx
- SD Figure 1/Figure 1C.xlsx
- SD Figure 1/Figure 1D.xlsx
- SD Figure 1/Figure 1E.xlsx
- SD Figure 1/Figure 1F.xlsx
- SD Figure 1/Figure 1G-I.xlsx
