# Supplementary material for: Control of complement-induced inflammatory responses to SARS-CoV-2 infection by anti-SARS-CoV-2 antibodies
Source: EMBO J. 2024 Feb 28;43(7):2. doi: 10.1038/s44318-024-00061-0 (PMC10987522; doi:10.1038/s44318-024-00061-0)
Supplement: Supplementary file 1 — Source Data Fig. 1 [file 44318_2024_61_MOESM1_ESM.zip › SD Figure 1/Figure 1A.xlsx]

## Sheet: Figure source data 1A
	1	2	3	4	5	6	7	8	9	10	11	12
C3c	non-opsonized	complement-opsonized	complement-opsonized	complement-opsonized	COVID-19 sera-opsonized	COVID-19 sera-opsonized	COVID-19 sera-opsonized	non-opsonized	complement-opsonized			Standard 1
C3c												Standard 2
C3d												Standard 3
C3d												Standard 4
HIgG												Standard 5
HIgG												Standard 6
MIgG												Standard 7
MIgG												Blank
	SARS-CoV-2 pseudovirus							HIV-1 control sample
	1	2	3	4	5	6	7	8	9	10	11	12
A	0.617	1.396	1.658	1.7	0.759	0.874	0.567	0.139	1.262	0	0	1.416
B	0.437	1.21	1.646	1.728	0.618	0.848	0.538	0.123	1.005	0	0	0.669
C	0.369	1.049	1.626	1.676	0.53	0.873	0.618	0.118	0.76	0	0	0.257
D	0.348	0.541	1.584	1.557	0.515	0.81	0.53	0.292	0.78	0	0	0.159
E	0.345	0.237	0.709	0.357	0.733	0.463	0.617	0.107	0.233	0	0	0.102
F	0.352	0.239	0.801	0.354	0.555	0.37	0.437	0.165	0.286	0	0	0.083
G	0.366	0.319	0.871	0.534	0.733	0.322	0.347	0.093	0.277	0	0	0.073
H	0.36	0.201	0.809	0.461	0.555	0.323	0.341	0.1	0.476	0	0	0.07
	non ops-pseudo	C-pseudo NHS1	C-pseudo NHS2	C-pseudo NHS3	sera mild	sera severe	sera post vacc	HIV-1 MC	HIV-C
	1	2	3	4	5	6	7	8	9	10	11	12
A	0.372	1.444	1.688	1.672	0.902	0.778	0.493	0.128	1.242	0	0	1.28
B	0.347	1.259	1.612	1.739	0.862	0.958	0.419	0.113	1.006	0	0	0.694
C	0.446	1.092	1.66	1.731	0.771	0.884	0.512	0.107	0.67	0	0	0.266
D	0.263	0.993	1.596	1.545	0.84	0.8	0.469	0.278	0.687	0	0	0.166
E	0.263	0.351	0.388	0.468	0.679	0.372	0.692	0.1	0.234	0	0	0.104
F	0.287	0.232	0.326	0.48	0.494	0.347	0.61	0.161	0.293	0	0	0.083
G	0.378	0.315	0.349	0.537	0.732	0.446	0.595	0.088	0.274	0	0	0.074
H	0.327	0.193	0.336	0.462	0.563	0.486	0.578	0.095	0.478	0	0	0.066
	non ops-pseudo	C-pseudo NHS1	C-pseudo NHS2	C-pseudo NHS3	sera mild	sera severe	sera post vacc	HIV-1	HIV-C
