# Supplementary material for: Control of complement-induced inflammatory responses to SARS-CoV-2 infection by anti-SARS-CoV-2 antibodies
Source: EMBO J. 2024 Feb 28;43(7):2. doi: 10.1038/s44318-024-00061-0 (PMC10987522; doi:10.1038/s44318-024-00061-0)
Supplement: Supplementary file 1 — Source Data Fig. 1 [file 44318_2024_61_MOESM1_ESM.zip › SD Figure 1/Figure 1B.xlsx]

## Sheet: Figure source data 1B
	Samples	Cq1	Cq2	Mean Cq	copy nr	µl input	µl eluate	Copy number per µl (sample)			Cq1	Cq2	Mean Cq
	C3c MC	20.584	19.2824	19.9332	656758	100	60	394055		Std-01	15.5811	15.6063	15.5937
	C3d MC	22.146	22.2164	22.1812	213386	100	60	128032		Std-02	18.7301	19.4568	19.0935
										Std-03	20.8377	22.3231	21.5804
	C3c NHS	15.3723	15.4	15.3861	6.38233e+06	100	60	3.8294e+06		Std-04	27.257	28.9608	28.1089
	C3d NHS	15.7052	15.2343	15.4698	6.12095e+06	100	60	3.67257e+06		Std-05	36.1911	32.0236	34.1073
	C3c C3 depl	18.1023	18.057	18.0797	1.6595e+06	100	60	995699		copies	10000000	1000000	100000	10000	1000
	C3d C3 depl	18.4722	19.5445	19.0084	1.04295e+06	100	60	625771		Ct1	15.5811	18.7301	20.8377	27.257	36.1911
										Ct 2	15.6063	19.4568	22.3231	28.9608	32.0236
	C3c HI	19.0923	20.0381	19.5652	789464	100	60	473678		Mean Cq	15.5937	19.0935	21.5804	28.1089	34.1073
	C3d HI	19.1185	18.7829	18.9507	1.07347e+06	100	60	644081		ln (x)	16.1181	13.8155	11.5129	9.21034	6.90776
										Slope	-1.99961
										Intercept	46.7181
