# Supplementary material for: Control of complement-induced inflammatory responses to SARS-CoV-2 infection by anti-SARS-CoV-2 antibodies
Source: EMBO J. 2024 Feb 28;43(7):2. doi: 10.1038/s44318-024-00061-0 (PMC10987522; doi:10.1038/s44318-024-00061-0)
Supplement: Supplementary file 1 — Source Data Fig. 1 [file 44318_2024_61_MOESM1_ESM.zip › SD Figure 1/Figure 1C.xlsx]

## Sheet: Figure source data 1C
DC Donor A		Sample	Virus	GAPDH	ORF1b	ΔCT	Unstim set to 1
	4h timepoint-Binding (4C)	unstim	-	22.8027	30.7066	0.00417535	1
		SARS-CoV-2	+	23.9809	28.9116	0.0327876	7.85266
		SARS-CoV-2 + C	+	23.8035	28.6998	0.0335783	8.04203
		SARS-CoV-2 + C + CD11b/c	+	23.8685	30.6582	0.00903801	2.16461
DC Donor B		Sample	Virus	GAPDH	ORF1b	ΔCT	Unstim set to 1
	4h timepoint-Binding (4C)	unstim	-	24.3911	29.7541	0.0242975	1
		SARS-CoV-2	+	24.8356	29.912	0.0296397	1.21987
		SARS-CoV-2 + C	+	24.913	28.2381	0.0997833	4.10674
		SARS-CoV-2 + C + CD11b/c	+	24.6689	29.3746	0.0383227	1.57723
DC Donor C		Sample	Virus	GAPDH	ORF1b	ΔCT	Unstim set to 1
	4h timepoint-Binding (4C)	unstim	-	23.5877	35.9519	0.000189678	0.0454281	30,0 set as cut off
		SARS-CoV-2	+	24.8166	28.4246	0.0820131	19.6422
		SARS-CoV-2 + C	+	22.9575	25.4769	0.174412	41.7718
		SARS-CoV-2 + C + CD11b/c	+	23.3766	41.7221	3.00238e-06	0.000719072	30,0 set as cut off
DC Donor D		Sample	Virus	GAPDH	ORF1b	ΔCT	Unstim set to 1
	4h timepoint-Binding (4C)	unstim	-	23.0855	44.219	4.34669e-07	0.000104104	30,0 set as cut off
		SARS-CoV-2	+	25.6596	29.9166	0.0523018	12.5263
		SARS-CoV-2 + C	+	23.2394	26.7676	0.0866774	20.7593
		SARS-CoV-2 + C + CD11b/c	+	23.4679	40.3237	8.43121e-06	0.00201928	30,0 set as cut off
DC Donor E		Sample	Virus	GAPDH	ORF1b	ΔCT	Unstim set to 1
	4h timepoint-Binding (4C)	unstim	-	22.3096	46.9347	3.8647e-08	9.256e-06	30,0 set as cut off
		SARS-CoV-2	+	25.8684	30.0155	0.0564412	13.5177
		SARS-CoV-2 + C	+	22.6484	26.4612	0.0711609	17.0431
		SARS-CoV-2 + C + CD11b/c	+	23.0605	40.9947	3.99263e-06	0.000956237	30,0 set as cut off
DC DonorF		Sample	Virus	GAPDH	ORF1b	ΔCT	Unstim set to 1
	4h timepoint-Binding (4C)	unstim	-	21.7109	Undetermined	#VALUE!	#VALUE!
		SARS-CoV-2	+	24.501	29.6386	0.0284076	6.80365
		SARS-CoV-2 + C	+	21.6607	25.8014	0.0566948	13.5784
		SARS-CoV-2 + C + CD11b/c	+	21.5389	29.2651	0.00472267	1.13108
