# Supplementary material for: Control of complement-induced inflammatory responses to SARS-CoV-2 infection by anti-SARS-CoV-2 antibodies
Source: EMBO J. 2024 Feb 28;43(7):2. doi: 10.1038/s44318-024-00061-0 (PMC10987522; doi:10.1038/s44318-024-00061-0)
Supplement: Supplementary file 1 — Source Data Fig. 1 [file 44318_2024_61_MOESM1_ESM.zip › SD Figure 1/Figure 1D.xlsx]

## Sheet: Figure source data 1D
	CD80 (MFI Values)
	Donors	unstained	unstimulated	SARS-CoV-2	SARS-CoV-2 + C	SARS-CoV-2 + C aCD11b	SARS-CoV-2 + C aCD11c	SARS-CoV-2 + C aCD11b/c	LPS
	DA	582	630	2293	9111	748	873	596	9060
	DB	305	409	1561	9259	781	962	554	7496
	DA	106	441	489	1246	763	588	523	267
	DA	175	438	597	1165	1022	770	269	2416
	DA	241	741	984	1840	980	718	210	9399
	DB	241	714	1007	2330	1748	1130	2270	9260
	DA	463	725	900	1827	1051	830	746	6201
	DB	383	725	949	1754	1491	1808	1592	6201
	DA	174	800	606	1248	234	274	214	1976
	DB	283	582	697	1367	868	748	819	6040
	DA	495	1085	1183	1425	1085	1220	1026	3914
	DB	573	779	915	1272	572	612	516	1348
