# Supplementary material for: Control of complement-induced inflammatory responses to SARS-CoV-2 infection by anti-SARS-CoV-2 antibodies
Source: EMBO J. 2024 Feb 28;43(7):2. doi: 10.1038/s44318-024-00061-0 (PMC10987522; doi:10.1038/s44318-024-00061-0)
Supplement: Supplementary file 1 — Source Data Fig. 1 [file 44318_2024_61_MOESM1_ESM.zip › SD Figure 1/Figure 1E.xlsx]

## Sheet: Figure source data 1E
	CD86 (MFI Values)
	Donors	unstained	unstimulated	SARS-CoV-2	SARS-CoV-2 + C	SARS-CoV-2 + C aCD11b	SARS-CoV-2 + C aCD11c	SARS-CoV-2 + C aCD11b/c	LPS
	DA	456	2153	1639	5130	3456	2890	2633	3243
	DB	288	2522	945	6121	3225	2878	2780	8531
	DA	336	1892	1389	4501	2539	2711	2098	11892
	DA	538	2296	2341	4007	3520	3074	1915	10480
	DA	535	2498	2202	4221	2933	2972	3007	23017
	DB	550	1919	2283	6209	2154	3351	2258	21793
	DA	393	1943	3477	9337	4720	5231	4003	9406
	DB	335	1943	1495	3262	1939	5106	1142	9406
	DA	388	576	1214	2855	1151	1125	1088	10224
	DB	546	432	601	3044	723	606	712	3595
	DA	307	1377	1440	2251	1266	1360	1161	10532
	DB	506	3577	3855	8802	3595	4597	4014	20279
