# Supplementary material for: Control of complement-induced inflammatory responses to SARS-CoV-2 infection by anti-SARS-CoV-2 antibodies
Source: EMBO J. 2024 Feb 28;43(7):2. doi: 10.1038/s44318-024-00061-0 (PMC10987522; doi:10.1038/s44318-024-00061-0)
Supplement: Supplementary file 1 — Source Data Fig. 1 [file 44318_2024_61_MOESM1_ESM.zip › SD Figure 1/Figure 1F.xlsx]

## Sheet: Figure source data 1F
	DC-SIGN (MFI Values)
	Donors	unstained	unstimulated	SARS-CoV-2	SARS-CoV-2 + C	SARS-CoV-2 + C aCD11b	SARS-CoV-2 + C aCD11c	SARS-CoV-2 + C aCD11b/c	LPS
	DA	456	12153	11135	6646	6538	10158	4765	4885
	DB	288	10501	11376	7878	7620	5803	9050	4420
	DA	336	13957	13310	9913	10477	11027	11277	9137
	DA	519	11738	13283	4319	7102	13877	15276	12453
	DA	535	13776	7760	7834	11358	11048	10845	3275
	DB	550	13527	8700	6555	11516	13033	13136	8347
	DA	393	17988	9044	9150	11635	11292	11651	1943
	DB	335	17988	8141	4121	11316	11263	14062	1943
	DA	388	6668	9695	11448	8844	10647	9418	6684
	DB	546	9405	5560	5607	6206	6344	6556	3114
	DA	307	1377	5756	5063	3907	4906	3160	1828
	DB	506	3577	3454	4966	3292	4336	3056	2789
