# Supplementary material for: Control of complement-induced inflammatory responses to SARS-CoV-2 infection by anti-SARS-CoV-2 antibodies
Source: EMBO J. 2024 Feb 28;43(7):2. doi: 10.1038/s44318-024-00061-0 (PMC10987522; doi:10.1038/s44318-024-00061-0)
Supplement: Supplementary file 1 — Source Data Fig. 1 [file 44318_2024_61_MOESM1_ESM.zip › SD Figure 1/Figure 1G-I.xlsx]

## Sheet: Figure source data 1G-I
	Figure 1G
	CD80-representative donor	unstained	unstimulated	SARS-CoV-2	SARS-CoV-2 + C	LPS
	DB	241	714	1268	2330	9260
	Figure 1H
	CD86-representative donor	unstained	unstimulated	SARS-CoV-2	SARS-CoV-2 + C	LPS
	DB	335	943	1939	4670	9406
	Figure 1I
	DC-SIGN-representative donor	unstained	unstimulated	SARS-CoV-2	SARS-CoV-2 + C	LPS
	DA	388	5803	8695	8844	9418
