# Supplementary material for: Control of complement-induced inflammatory responses to SARS-CoV-2 infection by anti-SARS-CoV-2 antibodies
Source: EMBO J. 2024 Feb 28;43(7):2. doi: 10.1038/s44318-024-00061-0 (PMC10987522; doi:10.1038/s44318-024-00061-0)
Supplement: Supplementary file 2 — Source Data Fig. 2 [file 44318_2024_61_MOESM2_ESM.zip]

Archive with 4 entries (3 files):
- SD Figure 2/
- SD Figure 2/Figure 2A.xlsx
- SD Figure 2/Figure 2B.xlsx
- SD Figure 2/Figure 2C-I.xlsx
