# Supplementary material for: Control of complement-induced inflammatory responses to SARS-CoV-2 infection by anti-SARS-CoV-2 antibodies
Source: EMBO J. 2024 Feb 28;43(7):2. doi: 10.1038/s44318-024-00061-0 (PMC10987522; doi:10.1038/s44318-024-00061-0)
Supplement: Supplementary file 2 — Source Data Fig. 2 [file 44318_2024_61_MOESM2_ESM.zip › SD Figure 2/Figure 2A.xlsx]

## Sheet: Figure source data 2A
		Donor A	ORF1b					Donor B	ORF1b
	Input 1000TCID		18.7834	20.464	19.6237		Input 1000TCID		18.7834	20.464	19.6237
	SN t=16	UI	35.862	38.8684	37.3652		SN t=16	UI	44.3735	35.1222	39.7478
		SARS	32.2866	33.894	33.0903			SARS	33.8099	Undetermined	33.8099
		SARS-C	32.9851	32.4024	32.6937			SARS-C	Undetermined	32.2395	32.2395
	SN t=24	UI	35.3356	36.927	36.1313		SN t=24	UI	38.099	34.998	36.5485
		SARS	34.6267	33.0263	33.8265			SARS	34.1077	33.8217	33.9647
		SARS-C	33.2417	33.0786	33.1602			SARS-C	32.7464	33.356	33.0512
