# Supplementary material for: Control of complement-induced inflammatory responses to SARS-CoV-2 infection by anti-SARS-CoV-2 antibodies
Source: EMBO J. 2024 Feb 28;43(7):2. doi: 10.1038/s44318-024-00061-0 (PMC10987522; doi:10.1038/s44318-024-00061-0)
Supplement: Supplementary file 2 — Source Data Fig. 2 [file 44318_2024_61_MOESM2_ESM.zip › SD Figure 2/Figure 2B.xlsx]

## Sheet: Figure source data 2B
		Donor A	Sample 1	Sample 2	ORF1b	Sample 1	Sample 2	GAPDH	∆Ct GAPDH	ORF1b/GADPH
	Cells t=0	UI	36.2983	37.0027	36.6505	22.808	23.3866	23.0973	13.5532	8.31937e-05
		SARS	29.9576	30.2141	30.0859	22.8892	22.5113	22.7003	7.06838	0.00598021
		SARS-C	29.6483	34.1467	31.8975	22.5686	22.2544	22.4115	7.07964	0.00139453
	Cells t=16	UI	36.6792	37.1882	36.9337	22.9357	22.6438	22.7898	13.7435	5.5239e-05
		SARS	31.4231	32.0787	31.7509	23.1613	24.221	23.6912	8.26183	0.00374782
		SARS-C	30.5367	30.2657	30.4012	23.3292	24.1092	23.7192	7.20751	0.00973888
	Cells t=24	UI	36.5851	34.6937	35.6394	24.4037	23.4513	23.9275	12.1814	0.000298112
		SARS	32.808	31.7165	32.2623	25.1094	24.7537	24.9316	7.6986	0.00621198
		SARS-C	31.6594	30.7917	31.2255	24.9171	24.4601	24.6886	6.74229	0.010769
	Huh7,5 direct infection		21.6739	22.331	22.0024	23.4077	22.4054	22.9066	-1.73379	1.8714
			21.8654	22.418	22.1417	23.3019	22.9256	23.1138	-1.43652	1.96163
		Donor A	Sample 1	Sample 2	ORF1b	Sample 1	Sample 2	GAPDH	∆Ct GAPDH	ORF1b/GADPH
	Cells t=0	UI	35.5201	36.5033	36.0117	20.9719	20.6375	20.8047	15.207	2.64383e-05
		SARS	30.1912	30.4727	30.3319	21.1491	20.8251	20.9871	9.34485	0.00153787
		SARS-C	28.8641	28.1209	28.4925	20.6171	20.1795	20.3983	8.09417	0.00365942
	Cells t=16	UI	38.4323	35.9156	37.174	22.3532	21.5267	21.94	15.234	2.59488e-05
		SARS	32.2756	32.0415	32.1586	20.9755	21.3239	21.1497	11.0089	0.000485283
		SARS-C	31.3098	32.5016	31.9057	21.4137	22.6557	22.0347	9.871	0.00106791
	Cells t=24	UI	35.8321	35.8161	35.8241	21.7861	21.0937	21.4399	14.3842	4.67646e-05
		SARS	34.2446	33.4165	33.8305	22.2791	21.9116	22.0954	11.7352	0.000293333
		SARS-C	31.7172	31.7673	31.7423	21.8038	22.7421	22.273	9.46929	0.00141078
	Huh7,5 direct infection		21.6739	22.331	22.0024	23.4077	22.4054	22.9066	-1.73379	1.8714
			21.8654	22.418	22.1417	23.3019	22.9256	23.1138	-1.43652	1.96163
