# Supplementary material for: Control of complement-induced inflammatory responses to SARS-CoV-2 infection by anti-SARS-CoV-2 antibodies
Source: EMBO J. 2024 Feb 28;43(7):2. doi: 10.1038/s44318-024-00061-0 (PMC10987522; doi:10.1038/s44318-024-00061-0)
Supplement: Supplementary file 2 — Source Data Fig. 2 [file 44318_2024_61_MOESM2_ESM.zip › SD Figure 2/Figure 2C-I.xlsx]

## Sheet: Figure source data 2C-I
Figure 2C-relative expression
	mRNA expression level IFNB
		unstimulated	SARS-CoV-2	SARS-CoV-2 + C	SARS-CoV-2 + C + CD11b	SARS-CoV-2 + C + CD11c	SARS-CoV-2 + C + b/c	LPS
	2 h	0.009106	0.003696	0.05529	0.004609	0.0048	0.005619	0.942645	Donor 1
		0.029542	0.023238	0.097038	0.019356	0.024623	0.023107	0.610068	Donor 2
		0.019266	0.01984	0.312716	0.010139	0.029584	0.008393	0.619259	Donor 3
		0.027316	0.008045	0.40261	0.006251	0.007558	0.008184	0.360163	Donor 4
		0.016267	0.000798	0.050115	0.027985	0.045576	0.045	0.101012	Donor 5
		0.006903	0.002371	0.16927	0.001592	0.010525	0.002992	0.015941	Donor 6
		0.037861	0.035647	0.239177	0.015728	0.029063	0.033636	0.565502	Donor 7
		0.030772	0.017779	0.72622	0.027069	0.029239	0.035555	0.748875	Donor 8
		0.004419	0.006339	0.012811	0.007537	0.005342	0.005915	0.026701	Donor 9
		0.011887	0.008722	0.044928	0.00671	0.005765	0.006824	0.093898	Donor 10
		0.013093	0.013816	0.048683	0.011417	0.010304	0.005728	0.806169	Donor 11
		0.005429	0.005117	0.09269	0.004675	0.006979	0.004959	0.050308	Donor 12
Figure 2D-relative expression
	mRNA expression level APOBEC3G
		unstimulated	SARS-CoV-2	SARS-CoV-2 + C	SARS-CoV-2 + C + CD11b	SARS-CoV-2 + C + CD11c	SARS-CoV-2 + C + b/c	LPS
	6 h	0.016586	0.016894	0.0574	0.00878	0.00871	0.013387	0.111088	Donor 1
		0.013532	0.017983	0.065633	0.017902	0.020374	0.012445	0.06262	Donor 2
		0.004838	0.010143	0.035973	0.023269	0.009302	0.013802	0.040473	Donor 3
		0.013954	0.011903	0.032743	0.011014	0.010932	0.016885	0.018577	Donor 4
		0.017983	0.020535	0.07955	0.010394	0.032322	0.008385	0.140085	Donor 5
		0.01427	0.010836	0.018612	0.007623	0.013649	0.009871	0.050838	Donor 6
		0.107541	0.05627	0.04764	0.043196	0.047171	0.067845	0.075104	Donor 7
		0.112729	0.160721	0.147564	0.146469	0.112469	0.0182558	0.176286	Donor 8
		0.012032	0.007882	0.01848	0.022728	0.023648	0.015158	0.027402	Donor 9
		0.011564	0.010889	0.029674	0.012131	0.020423	0.021307	0.066185	Donor 10
		0.007595	0.018503	0.034045	0.014846	0.01816	0.008004	0.05947	Donor 11
		0.007042	0.005176	0.069843	0.002412	0.007832	0.006335	0.024135	Donor 12
Figure 2E-relative expression
	mRNA expression level IRF7
		unstimulated	SARS-CoV-2	SARS-CoV-2 + C	SARS-CoV-2 + C + CD11b	SARS-CoV-2 + C + CD11c	SARS-CoV-2 + C + b/c	LPS
	6 h	0.007642	0.023568	0.091486	0.01218	0.007634	0.006601	0.111004	Donor 1
		0.006601	0.017123	0.125209	0.018629	0.018417	0.008135	0.096943	Donor 2
		0.011166	0.026093	0.078903	0.044929	0.021445	0.027198	0.122574	Donor 3
		0.006947	0.006386	0.047302	0.006629	0.011635	0.010287	0.040968	Donor 4
		0.008012	0.011389	0.246825	0.027729	0.134414	0.015669	0.127877	Donor 5
		0.013807	0.010838	0.039747	0.012011	0.032673	0.009202	0.072269	Donor 6
		0.108507	0.064661	0.061773	0.038489	0.056584	0.049739	0.091335	Donor 7
		0.060383	0.051546	0.078988	0.061053	0.050865	0.057822	0.117025	Donor 8
		0.007429	0.00394	0.036101	0.009869	0.009711	0.011613	0.059337	Donor 9
		0.008312	0.005634	0.025035	0.004113	0.005139	0.003241	0.113224	Donor 10
		0.005415	0.0029	0.022469	0.002201	0.007029	0.003643	0.11577	Donor 11
		0.009699	0.003467	0.076274	0.006877	0.006508	0.001359	0.075758	Donor 12
Figure 2F-relative expression
	mRNA expression level CXCL10
		unstimulated	SARS-CoV-2	SARS-CoV-2 + C	SARS-CoV-2 + C + CD11b	SARS-CoV-2 + C + CD11c	SARS-CoV-2 + C + b/c	LPS
	6 h	0.002036	0.052163	0.543437	0.093776	0.025908	0.018946	1.09672	Donor 1
		0.00209	0.019548	1.32485	0.013834	0.010394	0.005867	1.28387	Donor 2
		0.002135	0.457942	0.610023	0.162236	0.033079	0.090164	4.1793	Donor 3
		0.002533	0.012789	0.535941	0.005753	0.016059	0.023352	1.14182	Donor 4
		0.001457	0.002297	1.25427	0.0067	0.119042	0.00138	1.43055	Donor 5
		0.00066	0.003334	0.328603	0.008752	0.044336	0.01416	0.980025	Donor 6
		1.87523	0.67345	1.58861	0.276387	0.064886	0.426626	0.627475	Donor 7
		0.141319	0.460176	0.924462	0.54738	0.087364	0.753557	1.94622	Donor 8
		0.001783	0.01141	0.637279	0.004786	0.0146	0.003432	1.32923	Donor 9
		0.005006	0.006945	0.572672	0.001046	0.006232	0.003101	2.32991	Donor 10
		0.001514	0.002462	0.363107	0.002194	0.002137	0.002851	2.768	Donor 11
		0.00534	0.004987	0.406954	0.028923	0.00666	0.007917	0.979994	Donor 12
Figure 2G-relative expression
	mRNA expression level IL-6
		unstimulated	SARS-CoV-2	SARS-CoV-2 + C	SARS-CoV-2 + C + CD11b	SARS-CoV-2 + C + CD11c	SARS-CoV-2 + C + b/c	LPS
	6 h	0.020904	0.01765	0.231512	0.003402	0.002332	0.003142	0.186691	Donor 1
		0.007928	0.010001	0.250735	0.002387	0.002223	0.003294	0.298353	Donor 2
		0.004128	0.005236	0.10812	0.011332	0.007112	0.005117	0.420768	Donor 3
		0.014148	0.019447	0.143137	0.018201	0.014731	0.020057	0.22712	Donor 4
		0.018091	0.017569	0.049791	0.006399	0.006602	0.00455	0.111646	Donor 5
		0.009682	0.006609	0.33773	0.001772	0.008935	0.00402	0.159882	Donor 6
		0.023866	0.017037	0.294607	0.080516	0.124752	0.110756	0.248731	Donor 7
		0.233235	0.191686	0.242005	0.103703	0.234114	0.095305	0.177581	Donor 8
		0.024302	0.010469	0.123223	0.020586	0.012236	0.041757	0.512339	Donor 9
		0.084945	0.068705	0.131609	0.031073	0.048877	0.016914	0.6259	Donor 10
		0.003953	0.008951	0.005325	0.006409	0.003901	0.004587	0.184723	Donor 11
		0.007575	0.002087	0.385849	0.002808	0.001983	0.00234	0.218645	Donor 12
Figure 2H-relative expression
	mRNA expression level IL-10
		unstimulated	SARS-CoV-2	SARS-CoV-2 + C	SARS-CoV-2 + C + CD11b	SARS-CoV-2 + C + CD11c	SARS-CoV-2 + C + b/c	LPS
	6 h	0.023758	0.030291	0.132419	0.000858	0.000808	0.000653	0.058796	Donor 1
		0.005829	0.010291	0.043328	0.001249	0.00066	0.00132	0.017784	Donor 2
		0.000897	0.002212	0.004628	0.003746	0.003353	0.001753	0.008472	Donor 3
		0.003794	0.003838	0.021809	0.00132	0.001973	0.002162	0.037295	Donor 4
		0.002025	0.001684	0.00914	0.000951	0.002276	0.000863	0.020958	Donor 5
		0.002734	0.00376	0.006598	0.001537	0.00295	0.002053	0.022345	Donor 6
		0.00037	0.001188	0.021273	0.009551	0.025418	0.009851	0.015793	Donor 7
		0.011086	0.016104	0.035045	0.012524	0.020618	0.010039	0.007629	Donor 8
		0.001447	0.001882	0.003747	0.002078	0.004879	0.001324	0.010608	Donor 9
		0.003454	0.003353	0.01519	0.002685	0.003662	0.002029	0.072142	Donor 10
		0.000805	0.001471	0.003103	0.000881	0.000864	0.001073	0.007944	Donor 11
		0.00468	0.001943	0.016504	0.00164	0.002073	0.000847	0.021757	Donor 12
Figure 2I-relative expression
	mRNA expression level IL-12p35
		unstimulated	SARS-CoV-2	SARS-CoV-2 + C	SARS-CoV-2 + C + CD11b	SARS-CoV-2 + C + CD11c	SARS-CoV-2 + C + b/c	LPS
	6 h	0.00146	0.000734	0.002248	0.000933	0.000732	0.00099	0.015517	Donor 1
		0.000694	0.000627	0.006105	0.000554	0.000847	0.000687	0.008051	Donor 2
		0.000241	0.000382	0.000425	0.000446	0.000412	0.00042	0.006209	Donor 3
		0.001225	0.001235	0.006731	0.001505	0.000902	0.001061	0.004779	Donor 4
		0.00049	0.000636	0.00184	0.000464	0.000312	0.0002	0.005212	Donor 5
		0.000386	0.000854	0.001132	0.000112	0.000631	0.000132	0.004526	Donor 6
		0.00424	0.003452	0.003892	0.002994	0.002808	0.001435	0.012859	Donor 7
		0.002222	0.002787	0.006732	0.002024	0.002591	0.002895	0.009171	Donor 8
		0.000583	0.000414	0.002597	0.0007	0.001779	0.000508	0.005924	Donor 9
		0.003923	0.002034	0.001452	0.001006	0.001873	0.000695	0.006171	Donor 10
		0.000969	0.003133	0.002302	0.002031	0.001745	0.000678	0.002528	Donor 11
		0.001067	0.000595	0.004677	0.000473	0.001062	0.000776	0.00476	Donor 12
