# Supplementary material for: Control of complement-induced inflammatory responses to SARS-CoV-2 infection by anti-SARS-CoV-2 antibodies
Source: EMBO J. 2024 Feb 28;43(7):2. doi: 10.1038/s44318-024-00061-0 (PMC10987522; doi:10.1038/s44318-024-00061-0)
Supplement: Supplementary file 3 — Source Data Fig. 3 [file 44318_2024_61_MOESM3_ESM.zip › SD Figure 3/Figure 3A.xlsx]

## Sheet: Figure source data 3A
	IL-1B ELISA	1	2	3	4	5	6	7	8	9	10	11	12				Samples:
	A	Standard 1	Standard 1	Sample 1	Sample 2	Sample 3	Sample 4	Sample 5	Sample 6	Sample 7	Sample 8	Sample 9	Sample 10	450	Donor A		1	Unstimulated			1	Unstimulated
	B	Standard 2	Standard 2	Sample 11	Sample 12									450			2	SARS-CoV-2			2	SARS-CoV-2
	C	Standard 3	Standard 3	Sample 1	Sample 2	Sample 3	Sample 4	Sample 5	Sample 6	Sample 7	Sample 8	Sample 9	Sample 10	450	Donor B		3	SARS-CoV-2 + C			3	SARS-CoV-2 + C
	D	Standard 4	Standard 4	Sample 1	Sample 12									450			4	SARS-CoV-2 + C + CD11b			4	SARS-CoV-2 + C + b/c
	E	Standard 5	Standard 5	Sample 1	Sample 2	Sample 3	Sample 4	Sample 5	Sample 6	Sample 7	Sample 8	Sample 9	Sample 10	450	Donor C		5	SARS-CoV-2 + C + CD11c			5	SARS-CoV-2 + Ab
	F	Standard 6	Standard 6	Sample 1	Sample 2	Sample 3	Sample 4	Sample 5	Sample 6	Sample 7	Sample 8	Sample 9	Sample 10	450	Donor D		6	SARS-CoV-2 + C + b/c			6	SARS-Cov-2 + Ab +aCD32
	G	Standard 7	Standard 7											450			7	SARS-CoV-2 + Ab			7	SARS-CoV-2 + C/Ab
	H	Blank	Blank											450			8	SARS-Cov-2 + Ab +aCD32			8	SARS-Cov-2 + C/Ab + aCD32
																	9	SARS-CoV-2 + C/Ab			9	aCD32
																	10	SARS-Cov-2 + C/Ab + aCD32			10	LPS
	IL1b	1	2	3	4	5	6	7	8	9	10	11	12				11	aCD11b/CD11c
	A	2.723	2.415	0.105	0.119	0.151	0.136	0.122	0.131	0.133	0.119	0.108	0.105				12	LPS
	B	2.292	2.13	0.148	0.337	0.056	0.076	0.056	0.058	0.058	0.058	0.055	0.05
	C	1.266	1.213	0.11	0.121	0.131	0.118	0.12	0.109	0.113	0.112	0.105	0.102
	D	0.605	0.565	0.15	0.258	0.092	0.101	0.109	0.086	0.078	0.082	0.099	0.06
	E	0.26	0.291	0.13	0.121	0.217	0.095	0.105	0.115	0.124	0.106	0.122	0.657
	F	0.137	0.147	0.103	0.119	0.128	0.114	0.105	0.119	0.111	0.107	0.128	0.7
	G	0.083	0.091	0.066	0.078	0.068	0.073	0.077	0.072	0.073	0.064	0.125	0.067
	H	0.052	0.055	0.071	0.061	0.061	0.061	0.059	0.065	0.065	0.06	0.058	0.064
