# Supplementary material for: Control of complement-induced inflammatory responses to SARS-CoV-2 infection by anti-SARS-CoV-2 antibodies
Source: EMBO J. 2024 Feb 28;43(7):2. doi: 10.1038/s44318-024-00061-0 (PMC10987522; doi:10.1038/s44318-024-00061-0)
Supplement: Supplementary file 3 — Source Data Fig. 3 [file 44318_2024_61_MOESM3_ESM.zip › SD Figure 3/Figure 3B.xlsx]

## Sheet: Figure source data 3B
		-			SARS-CoV-2			SARS-CoV-2-C			SARS-CoV-2-C + aCD11b/c			LPS			ATP
	Caspase-1 activity (MFI)	755	651	660	720	705	567	1759	1946	2163	1570	718	713	2215	1768	1682	2245	2110	1640
