# Supplementary material for: Control of complement-induced inflammatory responses to SARS-CoV-2 infection by anti-SARS-CoV-2 antibodies
Source: EMBO J. 2024 Feb 28;43(7):2. doi: 10.1038/s44318-024-00061-0 (PMC10987522; doi:10.1038/s44318-024-00061-0)
Supplement: Supplementary file 3 — Source Data Fig. 3 [file 44318_2024_61_MOESM3_ESM.zip › SD Figure 3/Figure 3C-E.xlsx]

## Sheet: Figure source data 3C-E
	Figure 3C-relative data	mRNA expression level IFNB
			unstim	SARS-CoV-2	SARS-CoV-2 + C	SARS-CoV-2 + C + Mannan	SARS-CoV-2 + C + b/c
		Donor 1	0.0039652	0.005016	0.026046	0.0051086	0.00098
		Donor 2	0.004742	0.004642	0.037208	0.0052829	0.0035786
		Donor 3	0.0099939	0.009848	0.0571	0.003899	0.004213
		Donor 4	0.004128	0.008073	0.0471094	0.009678	0.009555
	Figure 3D-relative data	mRNA expression level IRF7
			unstim	SARS-CoV-2	SARS-CoV-2 + C	SARS-CoV-2 + C + Mannan	SARS-CoV-2 + C + b/c
		Donor 1	0.0101705	0.0071127	0.0671215	0.0549438	0.0204126
		Donor 2	0.009044	0.008688	0.036053	0.015493	0.006656
		Donor 3	0.0030043	0.0044548	0.0268213	0.003893	0.011228
		Donor 4	0.006411	0.002354	0.07921	0.005533	0.002334
		Donor 5	0.0051509	0.0025128	0.08893	0.003934	0.0096493
		Donor 6	0.0112	0.00306	0.0902	0.004185	0.003076
		Donor 7	0.013099	0.007173	0.025544	0.001828	0.007418
	Figure 3E-relative data	mRNA expression level IL-6
			unstim	SARS-CoV-2	SARS-CoV-2 + C	SARS-CoV-2 + C + Mannan	SARS-CoV-2 + C + b/c
		Donor 1	0.0162659	0.0023294	0.101106	0.0069215	0.0072967
		Donor 2	0.009315	0.009448	0.12933	0.008668	0.005234
		Donor 3	0.002986	0.0060052	0.0653932	0.0021864	0.0023891
		Donor 4	0.002297	0.001861	0.137923	0.004441	0.002831
		Donor 5	0.0039123	0.0068571	0.0223082	0.0140907	0.0035993
		Donor 6	0.007621	0.016742	0.16888	0.008838	0.011804
		Donor 7	0.016166	0.019333	0.141434	0.010834	0.023835
