# Supplementary material for: Control of complement-induced inflammatory responses to SARS-CoV-2 infection by anti-SARS-CoV-2 antibodies
Source: EMBO J. 2024 Feb 28;43(7):2. doi: 10.1038/s44318-024-00061-0 (PMC10987522; doi:10.1038/s44318-024-00061-0)
Supplement: Supplementary file 4 — Source Data Fig. 4 [file 44318_2024_61_MOESM4_ESM.zip]

Archive with 2 entries (1 files):
- SD Figure 4/
- SD Figure 4/Figure 4A-G.xlsx
