# Supplementary material for: Control of complement-induced inflammatory responses to SARS-CoV-2 infection by anti-SARS-CoV-2 antibodies
Source: EMBO J. 2024 Feb 28;43(7):2. doi: 10.1038/s44318-024-00061-0 (PMC10987522; doi:10.1038/s44318-024-00061-0)
Supplement: Supplementary file 4 — Source Data Fig. 4 [file 44318_2024_61_MOESM4_ESM.zip › SD Figure 4/Figure 4A-G.xlsx]

## Sheet: Figure source data 4A-G
	Figure 4A-relative expression
		mRNA expression level IFNB
			unstimulated	SARS-CoV-2	SARS-CoV-2 + C	SARS-CoV-2 + C/Ab	SARS-CoV-2 + C/Ab + aCD32	LPS
		2 h	0.009106	0.003696	0.05529	0.008896	0.016349	0.942645	Donor 1
			0.029542	0.023238	0.097038	0.01983	0.009284	0.610068	Donor 2
			0.019266	0.01984	0.312716	0.018644	0.004672	0.619259	Donor 3
			0.027316	0.008045	0.40261	0.007787	0.007211	0.360163	Donor 4
			0.016267	0.000798	0.050115	0.008816	0.40235	0.101012	Donor 5
			0.006903	0.002371	0.16927	0.006247	0.094	0.15941	Donor 6
			0.037861	0.035647	0.239177	0.030852	0.136724	0.565502	Donor 7
			0.030772	0.017779	0.72622	0.039234	0.084069	0.748875	Donor 8
			0.004419	0.006339	0.12811	0.006077	0.022283	0.26701	Donor 9
			0.011887	0.008722	0.044928	0.02363	0.045957	0.093898	Donor 10
			0.013093	0.013816	0.048683	0.01946	0.112587	0.806169	Donor 11
			0.005429	0.005117	0.09269	0.005416	0.11536	0.050308	Donor 12
	Figure 4B-relative expression
		mRNA expression level APOBEC3G
			unstimulated	SARS-CoV-2	SARS-CoV-2 + C	SARS-CoV-2 + C/Ab	SARS-CoV-2 + C/Ab + aCD32	LPS
		6 h	0.016586	0.016894	0.0574	0.007578	0.031973	0.111088	Donor 1
			0.013532	0.017983	0.065633	0.011719	0.032743	0.083943	Donor 2
			0.004838	0.010143	0.035973	0.009417	0.024674	0.040473	Donor 3
			0.013954	0.011903	0.032743	0.020338	0.034045	0.018577	Donor 4
			0.017983	0.020535	0.07955	0.011909	0.079516	0.140085	Donor 5
			0.01427	0.010836	0.04764	0.055735	0.080164	0.050838	Donor 6
			0.012032	0.007882	0.147564	0.006788	0.030966	0.075104	Donor 7
			0.011564	0.010889	0.029674	0.013554	0.044283	0.176286	Donor 8
			0.007595	0.018503	0.034045	0.007666	0.072914	0.027402	Donor 9
			0.007042	0.005176	0.069843	0.001996	0.039404	0.066185	Donor 10
			0.01123	0.009761	0.031327	0.007172	0.025594	0.05947	Donor 11
			0.010895	0.019385	0.033925	0.010577	0.016997	0.024135	Donor 12
	Figure 4C-relative expression
		mRNA expression level IRF7
			unstimulated	SARS-CoV-2	SARS-CoV-2 + C	SARS-CoV-2 + C/Ab	SARS-CoV-2 + C/Ab + aCD32	LPS
		6 h	0.007642	0.023568	0.091486	0.013121	0.05298	0.093725	Donor 1
			0.006601	0.017123	0.125209	0.007932	0.0486	0.096943	Donor 2
			0.011166	0.026093	0.078903	0.011752	0.062051	0.122574	Donor 3
			0.006947	0.006386	0.047302	0.012561	0.03571	0.040968	Donor 4
			0.008012	0.011389	0.246825	0.051727	0.093433	0.127877	Donor 5
			0.013807	0.010838	0.039747	0.019028	0.10647	0.072269	Donor 6
			0.108507	0.064661	0.061773	0.002768	0.05993	0.091335	Donor 7
			0.060383	0.051546	0.078988	0.010368	0.051633	0.117025	Donor 8
			0.007429	0.00394	0.036101	0.004168	0.031156	0.059337	Donor 9
			0.008312	0.005634	0.025035	0.001181	0.02667	0.113224	Donor 10
			0.005415	0.0029	0.022469	0.007551	0.048879	0.11577	Donor 11
			0.009699	0.003467	0.076274	0.002692	0.022716	0.111004	Donor 12
	Figure 4D-relative expression
		mRNA expression level CXCL10
			unstimulated	SARS-CoV-2	SARS-CoV-2 + C	SARS-CoV-2 + C/Ab	SARS-CoV-2 + C/Ab + aCD32	LPS
		6 h	0.002036	0.052163	0.543437	0.05203	0.005182	1.09672	Donor 1
			0.00209	0.019548	1.32485	0.00405	0.48045	1.28387	Donor 2
			0.002135	0.457942	0.610023	0.003032	0.257933	4.1793	Donor 3
			0.002533	0.012789	0.535941	0.03909	0.002195	1.14182	Donor 4
			0.001457	0.002297	1.25427	0.036266	0.171978	1.43055	Donor 5
			0.00066	0.003334	0.328603	0.0121	0.29189	1.59498	Donor 6
			1.87523	0.67345	1.58861	0.307288	1.06353	0.627475	Donor 7
			0.141319	0.460176	0.924462	0.005522	0.586399	1.94622	Donor 8
			0.001783	0.01141	0.637279	0.012053	0.49926	1.32923	Donor 9
			0.005006	0.006945	0.572672	0.001457	0.395307	2.32991	Donor 10
			0.001514	0.002462	0.363107	0.002991	0.09923	2.768	Donor 11
			0.00534	0.004987	0.406954	0.002051	0.637308	2.56359	Donor 12
	Figure 4E-relative expression
		mRNA expression level IL-6
			unstimulated	SARS-CoV-2	SARS-CoV-2 + C	SARS-CoV-2 + C/Ab	SARS-CoV-2 + C/Ab + aCD32	LPS
		6 h	0.020904	0.01765	0.231512	0.005767	0.064061	0.641861	Donor 1
			0.007928	0.010001	0.250735	0.00613	0.166596	0.298353	Donor 2
			0.004128	0.005236	0.10812	0.009754	0.186691	0.420768	Donor 3
			0.014148	0.019447	0.143137	0.014073	0.175213	0.22712	Donor 4
			0.018091	0.017569	0.049791	0.003152	0.01555	0.111646	Donor 5
			0.009682	0.006609	0.33773	0.006559	0.003122	0.159882	Donor 6
			0.023866	0.017037	0.294607	0.131817	0.853224	0.248731	Donor 7
			0.233235	0.191686	0.242005	0.022711	0.315323	0.177581	Donor 8
			0.024302	0.010469	0.123223	0.107382	0.143105	0.512339	Donor 9
			0.084945	0.068705	0.131609	0.002083	0.192474	0.6259	Donor 10
			0.003953	0.008951	0.005325	0.000693	0.09541	0.184723	Donor 11
			0.007575	0.002087	0.385849	0.002114	0.01956	0.218645	Donor 12
	Figure 4F-relative expression
		mRNA expression level IL-10
			unstimulated	SARS-CoV-2	SARS-CoV-2 + C	SARS-CoV-2 + C/Ab	SARS-CoV-2 + C/Ab + aCD32	LPS
		6 h	0.023758	0.030291	0.132419	0.012509	0.01519	0.058796	Donor 1
			0.005829	0.010291	0.043328	0.006003	0.007944	0.017784	Donor 2
			0.000897	0.002212	0.004628	0.004452	0.047616	0.008472	Donor 3
			0.003794	0.003838	0.021809	0.004474	0.011489	0.037295	Donor 4
			0.002025	0.001684	0.00914	0.002867	0.001978	0.020958	Donor 5
			0.002734	0.00376	0.006598	0.003239	0.001813	0.022345	Donor 6
			0.00037	0.001188	0.021273	0.000503	0.045177	0.015793	Donor 7
			0.011086	0.016104	0.035045	0.00256	0.025921	0.007629	Donor 8
			0.001447	0.001882	0.003747	0.000882	0.00545	0.010608	Donor 9
			0.003454	0.003353	0.01519	0.002192	0.015547	0.072142	Donor 10
			0.000805	0.001471	0.003103	0.001621	0.001227	0.07944	Donor 11
			0.00468	0.001943	0.016504	0.000999	0.007483	0.021757	Donor 12
	Figure 4G-relative expression
		mRNA expression level IL-12p35
			unstimulated	SARS-CoV-2	SARS-CoV-2 + C	SARS-CoV-2 + C/Ab	SARS-CoV-2 + C/Ab + aCD32	LPS
		6 h	0.00146	0.000734	0.002248	0.000336	0.002076	0.002357	Donor 1
			0.000694	0.000627	0.006105	0.000468	0.00323	0.008051	Donor 2
			0.000241	0.000382	0.000425	0.000397	0.015517	0.006209	Donor 3
			0.001225	0.001235	0.006731	0.001471	0.00478	0.004779	Donor 4
			0.00049	0.000636	0.00184	0.000243	0.005314	0.005212	Donor 5
			0.000386	0.000854	0.001132	0.000203	0.004543	0.004526	Donor 6
			0.00424	0.003452	0.003892	0.001962	0.003197	0.012859	Donor 7
			0.002222	0.002787	0.006732	0.000792	0.003524	0.009171	Donor 8
			0.000583	0.000414	0.002597	0.003147	0.002485	0.005924	Donor 9
			0.003923	0.002034	0.001452	0.000668	0.004825	0.006171	Donor 10
			0.000969	0.003133	0.002302	0.00043	0.002053	0.002528	Donor 11
			0.001067	0.000595	0.004677	0.001142	0.002177	0.00476	Donor 12
