# Supplementary material for: Control of complement-induced inflammatory responses to SARS-CoV-2 infection by anti-SARS-CoV-2 antibodies
Source: EMBO J. 2024 Feb 28;43(7):2. doi: 10.1038/s44318-024-00061-0 (PMC10987522; doi:10.1038/s44318-024-00061-0)
Supplement: Supplementary file 5 — Source Data Fig. 5 [file 44318_2024_61_MOESM5_ESM.zip › SD Figure 5/Figure 5A-G.xlsx]

## Sheet: Figure source data 5A-G
Figure 5A-relative expression
	mRNA expression level IFNB
		unstimulated	SARS-CoV-2	SARS-CoV-2 + C	SARS-CoV-2 +C +COVA (1-18)		SARS-CoV-2 +C +COVA (1-27)
	CD32	-	-	-	-	+	-	+
	2 h	0.0001248	0.0116745	0.0707663	0.0053284	0.0182886	0.0004344	0.0002483	Donor 1
		0.0051185	0.0076034	0.05475	0.036684	0.0184459	0.0002483	0.0103405	Donor 2
		0.0095688	0.0035047	0.045157	0.0098488	0.020414	0.0081855	0.0171855	Donor 3
		0.0011345	0.0131701	0.0332052	0.016748	0.0261414	0.010806	0.015306	Donor 4
		0.0017017	0.0028223	0.0322776	0.0006588	0.065421	0.0004344	0.0178821	Donor 5
		0.0068442	0.0091954	0.060692	0.0003098	0.0158115	0.0002483	0.0185305	Donor 6
Figure 5B-relative expression
	mRNA expression level APOBEC3G
		unstimulated	SARS-CoV-2	SARS-CoV-2 + C	SARS-CoV-2 +C +COVA (1-18)		SARS-CoV-2 +C +COVA (1-27)
	CD32	-	-	-	-	+	-	+
	6 h	0.0090933	0.0103311	0.0905463	0.0063653	0.0216626	0.0095055	0.0345656	Donor 1
		0.0200712	0.0187413	0.0967638	0.0117576	0.0172166	0.0122073	0.0249301	Donor 2
		0.0094611	0.0166269	0.0734429	0.0114713	0.0111605	0.0105225	0.0224383	Donor 3
		1.87765e-05	0.0116013	0.0740843	0.0145656	0.0258283	0.0111532	0.0249301	Donor 4
Figure 5C-relative expression
	mRNA expression level IRF7
		unstimulated	SARS-CoV-2	SARS-CoV-2 + C	SARS-CoV-2 +C +COVA (1-18)		SARS-CoV-2 +C +COVA (1-27)
	CD32	-	-	-	-	+	-	+
	6 h	0.0076034	0.0183461	0.0222667	0.00106978	0.025339	0.0158115	0.0292676	Donor 1
		0.0035047	0.0095688	0.0583461	0.0111976	0.0240189	0.0177556	0.0274436	Donor 2
		0.0095688	0.0131701	0.0710192	0.0125975	0.027439	0.012934	0.0270145	Donor 3
		0.00946107	0.0166269	0.0344288	0.0114713	0.0251791	0.0105225	0.0311584	Donor 4
Figure 5D-relative expression
	mRNA expression level CXCL10
		unstimulated	SARS-CoV-2	SARS-CoV-2 + C	SARS-CoV-2 +C +COVA (1-18)		SARS-CoV-2 +C +COVA (1-27)
	CD32	-	-	-	-	+	-	+
	6 h	0.0017017	0.0028223	0.0322776	0.0034203	0.0175826	0.0019979	0.0144568	Donor 1
		0.0068442	0.0091954	0.0105227	0.0063785	0.0181231	0.0089024	0.0167615	Donor 2
		0.000358	0.00399	0.02718	0.004689	0.01886	0.000424	0.0093139	Donor 3
		0.000841611	0.00124385	0.0184763	0.00208763	0.0104224	0.00924031	0.0174657	Donor 4
Figure 5E-relative expression
	mRNA expression level IL-6
		unstimulated	SARS-CoV-2	SARS-CoV-2 + C	SARS-CoV-2 +C +COVA (1-18)		SARS-CoV-2 +C +COVA (1-27)
	CD32	-	-	-	-	+	-	+
	6 h	0.000419	0.014118	0.657814	0.0213375	0.029422	0.0221463	0.0991143	Donor 1
		0.000924	0.0125053	0.201113	0.0165338	0.032287	0.0370782	0.0027466	Donor 2
		0.0008416	0.0135726	0.647735	0.019786	0.037447	0.035381	0.0885917	Donor 3
		0.000169001	0.0116745	0.0707663	0.0182886	0.0271755	0.00946024	0.0110205	Donor 4
Figure 5F-relative expression
	mRNA expression level IL-10
		unstimulated	SARS-CoV-2	SARS-CoV-2 + C	SARS-CoV-2 +C +COVA (1-18)		SARS-CoV-2 +C +COVA (1-27)
	CD32	-	-	-	-	+	-	+
	6 h	0.0058407	0.0099568	0.0156199	0.0050379	0.0102203	0.0024082	0.0132741	Donor 1
		0.0029332	0.0012973	0.0195304	0.0049747	0.0128691	0.001898	0.0116891	Donor 2
		0.0018405	0.002053	0.0128451	0.0058921	0.0114475	0.002656	0.0028924	Donor 3
		0.0010546	0.00515121	0.0175369	0.0030268	0.0099627	0.0020609	0.0128691	Donor 4
Figure 5G-relative expression
	mRNA expression level IL-12p35
		unstimulated	SARS-CoV-2	SARS-CoV-2 + C	SARS-CoV-2 +C +COVA (1-18)		SARS-CoV-2 +C +COVA (1-27)
	CD32	-	-	-	-	+	-	+
	6 h	0.0051185	0.0178821	0.0190657	0.0080306	0.0310184	0.017192	0.0181855	Donor 1
		0.0072205	0.027068	0.060692	0.035689	0.056978	0.015806	0.036684	Donor 2
		0.000475982	0.033296	0.198877	0.0198488	0.016748	0.0130341	0.065421	Donor 3
		0.00909327	0.0103311	0.190546	0.0116013	0.0216626	0.00636534	0.0345656	Donor 4
