# Supplementary material for: Control of complement-induced inflammatory responses to SARS-CoV-2 infection by anti-SARS-CoV-2 antibodies
Source: EMBO J. 2024 Feb 28;43(7):2. doi: 10.1038/s44318-024-00061-0 (PMC10987522; doi:10.1038/s44318-024-00061-0)
Supplement: Supplementary file 6 — Source Data Fig. 6 [file 44318_2024_61_MOESM6_ESM.zip › SD Figure 6/Figure 6B-D.xlsx]

## Sheet: Figure source data 6B-D
Figure 6B-relative expression		mRNA expression level IFNB
			unstim								SARS-CoV-2								SARS-CoV-2 + C								SARS-Sera								SARS-Sera + CD32								SARS-Sera/C
		mild	0.0103474	0.001951	0.0063453	0.006317	0.0037117	0.01292	0.014772	0.002744	0.0128326	0.006803	0.0113562	0.005666	0.0040368	0.01107	0.015039	0.004027	0.0191222	0.010258	0.0177404	0.018624	0.0060349	0.008414	0.017409	0.008551	0.0247639	0.010434	0.0112502	0.005905	0.0052955	0.008759	0.023822	0.001987	0.016186	0.010264	0.0091098	0.004255	0.0051186	0.005633	0.015513	0.00165	0.0152596	0.009894	0.0112339	0.005141	0.0051313	0.008862	0.016976
		severe	0.0103474	0.001951	0.0063453	0.006317	0.0037117	0.01292	0.014772	0.002744	0.0128326	0.006803	0.0113562	0.005666	0.0040368	0.01107	0.015039	0.004027	0.0191222	0.010258	0.0177404	0.018624	0.0060349	0.008414	0.017409	0.008551	0.013031	0.007703	0.0038739	0.005519	0.0139514	0.012356	0	0.008686	0.0191599	0.018	0.0121117	0.008056	0.0035492	0.010046	0.01018	0.01971	0.0138144	0.011359	0.0077945	0.003192	0.0049248	0.006796	0.01215
Figure 6C-relative expression		mRNA expression level IRF7
			unstim								SARS-CoV-2								SARS-CoV-2 + C								SARS-Sera								SARS-Sera + CD32								SARS-Sera/C
		mild	0.0101705	0.009044	0.0030043	0.006411	0.0051509	0.0112	0.013099	0.002009	0.0071127	0.008688	0.0044548	0.002354	0.0025128	0.00306	0.007173	0.007126	0.0671215	0.036053	0.0268213	0.007921	0.008893	0.010388	0.025544	0.000902	0.0806421	0.009164	0.0111917	0.00593	0.0057912	0.005554	0.006672	0.001784	0.0738138	0.007571	0.0050003	0.003421	0.0041484	0.002711	0.011782	0.002245	0.018267	0.008788	0.0032386	0.00361	0.0048357	0.002648	0.012197
		severe	0.0101705	0.009044	0.0030043	0.006411	0.0051509	0.0112	0.013099	0.002009	0.0071127	0.008688	0.0044548	0.002354	0.0025128	0.00306	0.007173	0.007126	0.0671215	0.036053	0.0268213	0.007921	0.008893	0.010388	0.025544	0.000902	0.0220088	0.007895	0.0054402	0.004451	0.0078033	0.002378	0.007273	0.00402	0.0609534	0.006673	0.008354	0.013153	0.00374	0.00391	0.012662	0.001698	0.0165476	0.007835	0.0050872	0.003668	0.0124069	0.003151	0.010565
Figure 6D-relative expression		mRNA expression level IL-6
			unstim								SARS-CoV-2								SARS-CoV-2 + C								SARS-Sera								SARS-Sera + CD32								SARS-Sera/C
		mild	0.0162659	0.009315	0.002986	0.002297	0.0039123	0.007621	0.016166	0.003261	0.023294	0.09448	0.060052	0.01861	0.0068571	0.016742	0.019333	0.06479	0.101106	0.012933	0.165393	0.137923	0.223082	0.016888	0.141434	0.50625	0.0349967	0.024482	0.102383	0.15008	0.0289128	0.015608	0.029236	0.012787	0.0130488	0.010763	0.0030673	0.002687	0.0046089	0.006678	0.025345	0.002396	0.1208	0.11163	0.0576653	0.12252	0.0320648	0.033688	0.17426
		severe	0.0162659	0.009315	0.002986	0.002297	0.0039123	0.007621	0.016166	0.003261	0.023294	0.09448	0.060052	0.01861	0.0068571	0.016742	0.019333	0.06479	0.101106	0.012933	0.165393	0.137923	0.223082	0.016888	0.141434	0.50625	0.0195035	0.012798	0.016985	0.024005	0.0030097	0.009415	0.020107	0.002184	0.0266296	0.030479	0.0945281	0.02726	0.100157	0.028146	0.032193	0.032694	0.0214882	0.057755	0.0332797	0.0136	0.0642476	0.032413	0.022077
[truncated: 9 more columns]
