# Supplementary material for: Control of complement-induced inflammatory responses to SARS-CoV-2 infection by anti-SARS-CoV-2 antibodies
Source: EMBO J. 2024 Feb 28;43(7):2. doi: 10.1038/s44318-024-00061-0 (PMC10987522; doi:10.1038/s44318-024-00061-0)
Supplement: Supplementary file 7 — Figures EV Source Data [file 44318_2024_61_MOESM7_ESM.zip]

Archive with 18 entries (17 files):
- SD Figures EV/
- SD Figures EV/Figure EV1A.xlsx
- SD Figures EV/Figure EV1B.xlsx
- SD Figures EV/Figure EV1C.xlsx
- SD Figures EV/Figure EV1D.xlsx
- SD Figures EV/Figure EV2A-C.xlsx
- SD Figures EV/Figure EV2D-F.xlsx
- SD Figures EV/Figure EV2G.xlsx
- SD Figures EV/Figure EV3A-C.xlsx
- SD Figures EV/Figure EV3D.xlsx
- SD Figures EV/Figure EV3E.xlsx
- SD Figures EV/Figure EV3F-G.xlsx
- SD Figures EV/Figure EV4A-B.xlsx
- SD Figures EV/Figure EV4C.xlsx
- SD Figures EV/Figure EV5A.xlsx
- SD Figures EV/Figure EV5B-C.xlsx
- SD Figures EV/Figure EV5D-G.xlsx
- SD Figures EV/Figure EV4D.xlsx
