# Supplementary material for: Control of complement-induced inflammatory responses to SARS-CoV-2 infection by anti-SARS-CoV-2 antibodies
Source: EMBO J. 2024 Feb 28;43(7):2. doi: 10.1038/s44318-024-00061-0 (PMC10987522; doi:10.1038/s44318-024-00061-0)
Supplement: Supplementary file 7 — Figures EV Source Data [file 44318_2024_61_MOESM7_ESM.zip › SD Figures EV/Figure EV1A.xlsx]

## Sheet: Figure source data EV1A
	1	2	3	4	5	6	7	8	9	10	11	12
C3c	non-opsonized	complement-opsonized	non-opsonized	complement-opsonized	non-opsonized	complement-opsonized	non-opsonized	complement-opsonized	non-opsonized	complement-opsonized	non-opsonized	complement-opsonized	absorbance:450
C3c													absorbance:450
C3d													absorbance:450
C3d													absorbance:450
HIgG													absorbance:450
HIgG													absorbance:450
MIgG													absorbance:450
MIgG													absorbance:450
	Spike-/- pseudovirus 1st experiment		SARS-CoV-2 pseudovirus 1st experiment		Spike-/- pseudovirus 2nd experiment		SARS-CoV-2 pseudovirus 2nd experiment		Spike-/- pseudovirus 3rd experiment		SARS-CoV-2 pseudovirus 3rd experiment
	1	2	3	4	5	6	7	8	9	10	11	12
A	0.103	0.197	0.118	0.294	0.1	0.261	0.08	0.204	0.077	0.227	0.14	0.431	absorbance:450
B	0.102	0.188	0.137	0.429	0.134	0.255	0.09	0.263	0.102	0.255	0.138	0.24	absorbance:450
C	0.097	0.214	0.153	0.415	0.106	0.416	0.11	0.254	0.112	0.25	0.232	0.249	absorbance:450
D	0.099	0.195	0.136	0.51	0.151	0.433	0.148	0.217	0.101	0.232	0.174	0.245	absorbance:450
E	0.106	0.105	0.136	0.223	0.141	0.115	0.126	0.135	0.115	0.2	0.183	0.188	absorbance:450
F	0.115	0.108	0.181	0.162	0.155	0.147	0.189	0.16	0.193	0.217	0.163	0.145	absorbance:450
G	0.159	0.107	0.207	0.157	0.14	0.138	0.148	0.226	0.337	0.243	0.191	0.264	absorbance:450
H	0.161	0.155	0.287	0.183	0.158	0.105	0.203	0.133	0.182	0.243	0.115	0.359	absorbance:450
	Spike -/- pseudovirus production
		1	2	3	4	5	6	7	8	9	10	11	12			1	2	3	4	5	6	7	8	9	10	11	12
	A	0.734	0.724	0.394	0.156	0.106	0.073	0.09	0.097	0.076	0.088	0.004	0.004		A	Standard	1300	Day 2					0	0	0
	B	0.557	0.604	0.399	0.152	0.101	0.077	0.086	0.08	0.075	0.087	0.004	0.004		B		650	0x	5x	25x	125x	625x	0	0	0
	C	0.428	0.413	0.313	0.127	0.088	0.086	0.078	0.084	0.094	0.08	0	0.002		C		325	day 3					0	0	0
	D	0.285	0.273	0.299	0.13	0.088	0.081	0.084	0.086	0.08	0.079	0.004	0.003		D		162.5	0x	5x	25x	125x	625x	0	0	0
	E	0.192	0.171	0.003	0.002	0.002	0.002	0.001	0.002	0.003	0.003	0.001	0.004		E		81.25
	F	0.132	0.119	0.002	0.002	0.002	0.001	-0.003	0.002	0.002	0.001	0.001	0.001		F		40.625
	G	0.111	0.095	0.001	0.002	-0.002	0.001	0	0	0.001	0	0.001	0		G		20.3125
	H	0.097	0.093	0.002	0.001	0	0	0	0.001	0	0.001	0.001	0		H		10.1562
		SARS-CoV-2 pseudovirus production														Standard	ng/ml
																								Duplo
															A	1600	1600	Mock-luc d2	0x	5x	25x	125x	600x	0x	5x	25x	125x	600x
	A	1.208	0.985	Mock-luc d2	0.484	0.371	0.146	0.123	0.123	0.249	0.168	0.134	0.197	0.12	B	800	800	Mock-luc d3	0x	5x	25x	125x	600x	0x	5x	25x	125x	600x
	B	1.003	0.617	Mock-luc d3	0.457	0.291	0.176	0.137	0.118	0.257	0.191	0.176	0.137	0.118	C	400	0	sars-luc-GB d2	0x	5x	25x	125x	600x	0x	5x	25x	125x	600x
	C	0.776	0.134	sars-luc-GB d2	0.696	0.506	0.231	0.237	0.11	0.513	0.212	0.133	0.103	0.122	D	200	200	sars-luc GB d3	0x	5x	25x	125x	600x	0x	5x	25x	125x	600x
	D	0.516	0.326	sars-luc GB d3	0.684	0.571	0.246	0.123	0.123	0.498	0.275	0.126	0.118	0.111	E	100	100	sars-luc-GS d2	0x	5x	25x	125x	600x	0x	5x	25x	125x	600x
	E	0.319	0.188	sars-luc-GS d2	0.227	0.144	0.125	0.118	0.122	0.235	0.147	0.115	0.12	0.118	F	50	0	sars-luc GS d3	0x	5x	25x	125x	600x	0x	5x	25x	125x	600x
	F	0.213	0.116	sars-luc GS d3	0.193	0.144	0.116	0.132	0.127	0.199	0.12	0.117	0.099	0.095	G	25	25
	G	0.202	0.144												H	12.5	12.5
	H	0.153	0.14
