# Supplementary material for: Control of complement-induced inflammatory responses to SARS-CoV-2 infection by anti-SARS-CoV-2 antibodies
Source: EMBO J. 2024 Feb 28;43(7):2. doi: 10.1038/s44318-024-00061-0 (PMC10987522; doi:10.1038/s44318-024-00061-0)
Supplement: Supplementary file 7 — Figures EV Source Data [file 44318_2024_61_MOESM7_ESM.zip › SD Figures EV/Figure EV1B.xlsx]

## Sheet: Figure source data EV1B
	C3b (MFI Values)
	unstained	iDCs	SARS-CoV-2	complement-opsonized SARS-CoV-2	C3-depleted SARS	HI-SARS-CoV-2
	218	330	348	1870	323	572
	0	588	501	2125	348	766
	474	617	630	4987	1514	631
