# Supplementary material for: Control of complement-induced inflammatory responses to SARS-CoV-2 infection by anti-SARS-CoV-2 antibodies
Source: EMBO J. 2024 Feb 28;43(7):2. doi: 10.1038/s44318-024-00061-0 (PMC10987522; doi:10.1038/s44318-024-00061-0)
Supplement: Supplementary file 7 — Figures EV Source Data [file 44318_2024_61_MOESM7_ESM.zip › SD Figures EV/Figure EV1C.xlsx]

## Sheet: Figure source data EV1C
	CD11b (MFI Values)
	Donors	unstained	unstimulated	SARS-CoV-2	SARS-CoV-2 + C	SARS-CoV-2 + C aCD11b	SARS-CoV-2 + C aCD11c	SARS-CoV-2 + C aCD11b/c	LPS
	DA	582	60330	26991	14779	23235	20731	17742	4863
	DB	305	58573	41882	20453	20498	21017	16119	11779
	DA	106	33728	57526	42016	28231	38437	33798	31280
	DA	157	23385	28169	10742	5275	20946	13602	32373
	DA	241	23511	21469	35594	26015	39032	26118	6782
	DB	241	20588	30808	33844	17728	34187	21584	26358
	DA	463	30894	30780	42410	28870	45000	43420	30731
	DB	383	60201	27108	40643	27314	40491	29580	30731
	DA	174	34741	23058	37431	17023	32102	23051	14478
	DB	283	20890	19601	29549	22438	27247	23821	16643
	DA	495	1085	42633	35572	18850	35873	17101	9961
	DB	573	779	16552	45812	7854	23286	7382	17835
