# Supplementary material for: Control of complement-induced inflammatory responses to SARS-CoV-2 infection by anti-SARS-CoV-2 antibodies
Source: EMBO J. 2024 Feb 28;43(7):2. doi: 10.1038/s44318-024-00061-0 (PMC10987522; doi:10.1038/s44318-024-00061-0)
Supplement: Supplementary file 7 — Figures EV Source Data [file 44318_2024_61_MOESM7_ESM.zip › SD Figures EV/Figure EV1D.xlsx]

## Sheet: Figure source data EV1D
	CD11c (MFI Values)
	Donors	unstained	unstimulated	SARS-CoV-2	SARS-CoV-2 + C	SARS-CoV-2 + C aCD11b	SARS-CoV-2 + C aCD11c	SARS-CoV-2 + C aCD11b/c	LPS
	DA	392	86600	85429	55164	29045	7465	17028	773
	DB	159	89824	50056	47893	10925	7886	17028	32992
	DA	95.9	85093	98153	105216	67374	31391	34007	79182
	DA	100	37499	44781	34635	8376	9692	12718	828
	DA	112	38710	15991	32887	35176	7109	8408	23930
	DB	113	38854	31045	37185	36855	7788	8853	35301
	DA	242	17028	53550	49562	35862	17805	22761	52718
	DB	495	17028	28596	32976	37524	22053	28019	52718
	DA	86.4	10150	41172	39384	33404	11820	12196	28876
	DB	200	11970.2	37663	37300	40762	8949	8981	20140
	DA	255	636	71876	68109	51554	12455	10508	37276
	DB	187	717	37664	74345	24213	16166	8840	117877
