# Supplementary material for: Control of complement-induced inflammatory responses to SARS-CoV-2 infection by anti-SARS-CoV-2 antibodies
Source: EMBO J. 2024 Feb 28;43(7):2. doi: 10.1038/s44318-024-00061-0 (PMC10987522; doi:10.1038/s44318-024-00061-0)
Supplement: Supplementary file 7 — Figures EV Source Data [file 44318_2024_61_MOESM7_ESM.zip › SD Figures EV/Figure EV2A-C.xlsx]

## Sheet: Figure source data EV2A-C
Figure EV2A
	CD80 (MFI Values)
	unstained	iDCs	SARS-CoV-2	complement-opsonized SARS-CoV-2	C3-depleted SARS	HI-SARS-CoV-2	LPS
Donor 1	63.1	1341	1376	10168	970	931	9494
Donor 2	11.3	1260	904	2634	1007	723	4992
Donor 3	823	145	1141	2895	1108	948	4391
Donor 4	0	1268	1395	3359	1375	1139	5138
Donor 5	819	854	895	2508	1210	1673	3854
Figure EV2B
	CD86 (MFI Values)
	unstained	iDCs	SARS-CoV-2	complement-opsonized SARS-CoV-2	C3-depleted SARS	HI-SARS-CoV-2	LPS
Donor 1	1020	1020	2975	5228	798	816	9338
Donor 2	237	964	1278	2562	1020	1333	3055
Donor 3	203	596	891	1669	1029	977	3441
Donor 4	0	1200	1137	3225	1380	1051	5411
Donor 5	410	474	474	1033	470	502	2086
Figure EV2C
	CD86-representative donor	unstained	iDCs	SARS-CoV-2	complement-opsonized SARS-CoV-2	C3-depleted SARS	HI-SARS-CoV-2	LPS
		0	1200	1137	3225	1380	1051	5411
