# Supplementary material for: Control of complement-induced inflammatory responses to SARS-CoV-2 infection by anti-SARS-CoV-2 antibodies
Source: EMBO J. 2024 Feb 28;43(7):2. doi: 10.1038/s44318-024-00061-0 (PMC10987522; doi:10.1038/s44318-024-00061-0)
Supplement: Supplementary file 7 — Figures EV Source Data [file 44318_2024_61_MOESM7_ESM.zip › SD Figures EV/Figure EV2D-F.xlsx]

## Sheet: Figure source data EV2D-F
Figure EV2D
			SARS-CoV-2		complement-opsonized SARS-CoV-2		C3-depleted SARS		HI-SARS-CoV-2
	unstained	iDCs	-	isotype	-	isotype	-	isotype	-	isotype
Donor 1	63.1	1341	1376	2283	10168	9810	970	1366	931	1146
Donor 2	11.3	1260	904	653	2634	2720	1007	370	723	1082
Donor 3	823	145	1141	963	2895	1184	1108	847	948	1266
Donor 4	0	1268	1395	1373	3359	1488	1375	1086	1139	1330
Donor 5	819	854	895	2861	2508	2330	1210	1590	1673	2206
Figure EV2E
			SARS-CoV-2		complement-opsonized SARS-CoV-2		C3-depleted SARS		HI-SARS-CoV-2
	unstained	iDCs	-	isotype	-	isotype	-	isotype	-	isotype
Donor 1	1020	1020	2975	2260	5228	2359	798	1211	816	1531
Donor 2	237	964	1278	3111	2562	2064	1020	1050	1333	2093
Donor 3	203	596	891	719	1669	1089	1029	1149	977	848
Donor 4	0	1200	1137	1396	3225	2748	1380	1673	1051	1264
Donor 5	410	474	474	649	1033	1128	470	637	502	452
Figure EV2F
	CD86-representative donor			SARS-CoV-2		complement-opsonized SARS-CoV-2		C3-depleted SARS		HI-SARS-CoV-2
		unstained	iDCs	-	isotype	-	isotype	-	isotype	-	isotype
		0	1200	1137	1396	3225	2748	1380	1673	1051	1264
