# Supplementary material for: Control of complement-induced inflammatory responses to SARS-CoV-2 infection by anti-SARS-CoV-2 antibodies
Source: EMBO J. 2024 Feb 28;43(7):2. doi: 10.1038/s44318-024-00061-0 (PMC10987522; doi:10.1038/s44318-024-00061-0)
Supplement: Supplementary file 7 — Figures EV Source Data [file 44318_2024_61_MOESM7_ESM.zip › SD Figures EV/Figure EV2G.xlsx]

## Sheet: Figure source data EV2G
		unstim				SARS-CoV-2				complement-opsonized SARS-CoV-2				NHS
	CD80 (MFI)	745	658	697	814	1376	1336	1289	1395	3359	4158	3984	2895	1300	1145	1178	1211
	CD86 (MFI)	1020	1014	1012	1235	2975	2197	2538	1278	5228	5243	4897	3225	1669	1250	1131	1878
