# Supplementary material for: Control of complement-induced inflammatory responses to SARS-CoV-2 infection by anti-SARS-CoV-2 antibodies
Source: EMBO J. 2024 Feb 28;43(7):2. doi: 10.1038/s44318-024-00061-0 (PMC10987522; doi:10.1038/s44318-024-00061-0)
Supplement: Supplementary file 7 — Figures EV Source Data [file 44318_2024_61_MOESM7_ESM.zip › SD Figures EV/Figure EV3A-C.xlsx]

## Sheet: Figure source data EV3A-C
	Figure source data EV3A
	C3 (MFI)	unstained				iDCs				1:1				1:5				1:10				1:100				1:1000				1:104				1:105				1:106				1:107				1:108
	NHS	403	328	276	249	387	408	480	618	21103	2030	3022	17247	13231	1779	2409	12483	1762	1783	1641	1519	1649	1140	1183	1476	1389	947	1007	1394	1404	876	988	840	1196	833	756	683	1265	823	697	594	975	826	692	603	478	386	652	619
	HI	419	223	288	141	364	408	428	618	1437	391	669	580	557	406	709	640	746	473	687	542	640	392	666	535	694	370	605	454	720	398	573	495	697	401	576	513	687	381	557	405	693	390	533	449	512	376	505	427
	Figure source data EV3B
	CD80 (MFI)	unstained				iDCs				1:1				1:5				1:10				1:100				1:1000				1:104				1:105				1:106				1:107				1:108
	NHS	199	173	126	223	537	499	632	974	1370	2071	708	1875	1626	1864	764	2367	1341	2198	1618	2724	1159	1623	1646	2745	474	1673	1337	2835	719	1609	974	2607	641	1171	1021	2348	539	1119	1025	1244	365	1171	1037	1110	648	782	1005	1139
	HI	184	122	177	289	614	499	535	974	1314	1046	1102	1874	798	1132	1193	1906	821	1196	1191	2064	1119	1135	1121	2564	898	872	1034	2536	1097	1743	992	2822	753	1385	957	2848	771	1136	943	1860	949	1007	953	2254	759	921	937	2074
	Figure source data EV3C
	CD86 (MFI)	unstained				iDCs				1:1				1:5				1:10				1:100				1:1000				1:104				1:105				1:106				1:107				1:108
	NHS	215	164	417	226	471	458	488	829	2772	1352	1460	1500	3303	1113	1588	1910	2730	1408	1679	1866	2295	1067	1747	1887	1052	1118	1743	1321	1624	1127	1424	1184	1535	1100	1576	761	1554	874	1555	689	1255	980	1536	591	745	939	1473	607
	HI	184	294	322	220	471	458	488	829	1314	1121	1591	1007	798	1157	1740	1020	821	1233	1734	1134	1119	1068	1549	1394	898	920	1342	1290	1097	1709	1314	1378	753	1358	1217	1252	771	1273	1200	830	949	1165	1204	1017	987	1158	1136	943
[truncated: 4 more columns]
