# Supplementary material for: Control of complement-induced inflammatory responses to SARS-CoV-2 infection by anti-SARS-CoV-2 antibodies
Source: EMBO J. 2024 Feb 28;43(7):2. doi: 10.1038/s44318-024-00061-0 (PMC10987522; doi:10.1038/s44318-024-00061-0)
Supplement: Supplementary file 7 — Figures EV Source Data [file 44318_2024_61_MOESM7_ESM.zip › SD Figures EV/Figure EV3D.xlsx]

## Sheet: Figure source data EV3D
		-			SARS-CoV-2			SARS-CoV-2-C			SARS-CoV-2-C + aCD11b/c			LPS			ATP
	%caspase-1 activity	1	1	1	1.03704	1.68853	2.7125	35.9259	39.3443	5.7125	3.54321	1.54098	8.95	23.8272	30.6557	25	23.3333	43.1148	21.875
