# Supplementary material for: Control of complement-induced inflammatory responses to SARS-CoV-2 infection by anti-SARS-CoV-2 antibodies
Source: EMBO J. 2024 Feb 28;43(7):2. doi: 10.1038/s44318-024-00061-0 (PMC10987522; doi:10.1038/s44318-024-00061-0)
Supplement: Supplementary file 7 — Figures EV Source Data [file 44318_2024_61_MOESM7_ESM.zip › SD Figures EV/Figure EV3E.xlsx]

## Sheet: Figure source data EV3E
	Figure EV3E-relative expression	mRNA expression level IFNB
			unstimulated	SARS-CoV-2		complement-opsonized SARS-CoV-2		C3-depleted SARS-CoV-2		HI-SARS-CoV-2		LPS
				-	isotype	-	isotype	-	isotype	-	isotype
		2 h	6.9448e-05	6.2446e-05	0.00060945	0.15504	0.016346	0.00071445	0.00063532	0.00332525	6.6933e-05	0.1147	Donor 1
			3.8372e-05	8.2542e-05	0.00014261	0.066627	0.048173	0.0009725	5.68372e-05	7.576e-06	1.3348e-05	0.8656	Donor 2
			9.1885e-05	0.0036768	0.0172191	0.422371	0.410685	9.1618e-05	1.4567e-05	2.5954e-05	4.4069e-05	0.190848	Donor 3
			1.0251e-05	0.0102288	0.0260857	0.407028	0.0914642	0.00661998	0.00440405	0.00560732	0.0123376	0.0229651	Donor 4
			4.968e-05	0.0017372	0.011939	0.220922	0.127906	0.00049105	0.00017822	0.00024691	0.00014746	1.02419	Donor 5
			4.1603e-05	0.00913095	0.000123242	0.0481998	0.0285546	2.83487e-05	2.66478e-05	1.73612e-05	4.58116e-05	0.588678	Donor 6
			0.0009725	0.0063197	0.0535831	0.204184	0.204999	0.00025532	3.1459e-05	0.00114093	5.4012e-05	0.177143	Donor 7
