# Supplementary material for: Control of complement-induced inflammatory responses to SARS-CoV-2 infection by anti-SARS-CoV-2 antibodies
Source: EMBO J. 2024 Feb 28;43(7):2. doi: 10.1038/s44318-024-00061-0 (PMC10987522; doi:10.1038/s44318-024-00061-0)
Supplement: Supplementary file 7 — Figures EV Source Data [file 44318_2024_61_MOESM7_ESM.zip › SD Figures EV/Figure EV3F-G.xlsx]

## Sheet: Figure source data EV3F-G
Figure EV3F
	IL-B ELISA	1	2	3	4	5	6	7	8	9	10	11	12
	A	iDC	-			isotype	antiCD11b/c	-			isotype	antiCD11b/c	Standard	SARS
	B	LPS												SARS-C
	C	iDC												SARS-C3 depl
	D	LPS												SARS-HI
	E	iDC	-			isotype	antiCD11b/c	-			isotype	antiCD11b/c		SARS
	F	LPS												SARS-C
	G	iDC												SARS-C3 depl
	H	LPS												SARS-HI
	IL-B ELISA	1	2	3	4	5	6	7	8	9	10	11	12
	A	0.086	0.617	0.095	0.078	0.595	0.528	0.726	0.135	0.107	1.08	0.624	2.349
	B	1.216	2.159	0.967	1.036	0.5	0.268	3.325	2.417	2.525	2.503	0.371	1.623
	C	0.154	0.536	0.394	0.336	0.342	0.433	0.464	0.43	0.371	1.972	0.61	1.031
	D	1.791	0.524	0.651	0.523	0.511	0.526	0.386	0.566	0.389	1.588	0.996	0.58
	E	0.2	0.127	0.128	0.114	0.083	0.167	0.32	0.19	0.116	0.117	0.158	0.369
	F	3.203	2.155	1.173	1.396	0.707	0.312	1.491	1.397	0.726	0.203	0.107	0.205
	G	0.667	0.347	0.263	0.143	0.121	0.156	0.342	0.236	0.13	0.103	0.096	0.132
	H	0.376	0.488	0.375	0.294	0.584	0.747	0.401	0.414	0.298	0.35	0.485	0.049
Figure EV3G
	CXCL-10 ELISA	1	2	3	4	5	6	7	8	9	10	11	12
	A	iDC	-			isotype	antiCD11b/c	-			isotype	antiCD11b/c	Standard	SARS
	B	LPS												SARS-C
	C	iDC												SARS-C3 depl
	D	LPS												SARS-HI
	E	iDC	-			isotype	antiCD11b/c	-			isotype	antiCD11b/c		SARS
	F	LPS												SARS-C
	G	iDC												SARS-C3 depl
	H	LPS												SARS-HI
	<>	1	2	3	4	5	6	7	8	9	10	11	12
	A	0.036	0.177	0.047	0.08	0.076	0.121	0.542	0.5	0.278	1.506	0.585	3.198
	B	3.007	4.052	2.668	1.069	1.016	0.094	3.589	3.767	0.934	3.399	0.2	1.494
	C	0.135	0.51	0.2	0.25	0.397	0.373	0.428	1.167	0.106	1.878	1.021	0.699
	D	2.099	0.33	0.068	0.057	0.072	0.065	2.207	1.077	0.532	1.713	2.398	0.331
	E	0.156	0.157	0.043	0.102	0.049	0.103	0.211	0.168	0.037	0.062	0.025	0.17
	F	2.384	3.503	1.356	0.563	0.783	0.053	1.653	0.679	0.818	0.673	0.034	0.1
	G	0.09	0.56	0.285	0.054	0.076	0.218	0.212	0.229	0.247	0.181	0.032	0.061
	H	1.589	0.153	0.07	0.05	0.09	0.102	0.191	0.211	0.316	0.386	0.031	0.033
