# Supplementary material for: Control of complement-induced inflammatory responses to SARS-CoV-2 infection by anti-SARS-CoV-2 antibodies
Source: EMBO J. 2024 Feb 28;43(7):2. doi: 10.1038/s44318-024-00061-0 (PMC10987522; doi:10.1038/s44318-024-00061-0)
Supplement: Supplementary file 7 — Figures EV Source Data [file 44318_2024_61_MOESM7_ESM.zip › SD Figures EV/Figure EV4A-B.xlsx]

## Sheet: Figure source data EV4A-B
	Figure EV4A-relative expression
			mRNA expression level IFNB
				unstimulated	SARS-CoV-2	complement-opsonized SARS-CoV-2		HI-SARS-CoV-2		LPS
			mannan (100μg/mL)	-	-	-	+	-	+	-
			2 h	4.968e-05	0.00029372	0.0220922	0.00087829	0.00034456	0.00039237	1.02419
				4.1603e-05	0.0007725	0.0482	0.0001397	0.00032118	4.438e-05	0.588678
				9.131e-06	0.00063197	0.0535831	0.00034296	0.00051809	0.00050615	0.717143
	Figure EV4B-relative expression
			mRNA expression level IL-6
				unstimulated	SARS-CoV-2	complement-opsonized SARS-CoV-2		HI-SARS-CoV-2		LPS
			mannan (100μg/mL)	-	-	-	+	-	+	-
			6 h	0.00063532	0.0720631	0.365594	0.0192707	0.0362657	0.0832851	7.09109
				0.00852564	0.0973707	0.270751	0.0774468	0.082842	0.022329	6.36106
				0.00071445	0.198876	0.293545	0.076866	0.113819	0.051081	3.55891
