# Supplementary material for: Control of complement-induced inflammatory responses to SARS-CoV-2 infection by anti-SARS-CoV-2 antibodies
Source: EMBO J. 2024 Feb 28;43(7):2. doi: 10.1038/s44318-024-00061-0 (PMC10987522; doi:10.1038/s44318-024-00061-0)
Supplement: Supplementary file 7 — Figures EV Source Data [file 44318_2024_61_MOESM7_ESM.zip › SD Figures EV/Figure EV4C.xlsx]

## Sheet: Figure source data EV4C
	CD86 (MFI)	unstained	-	SARS-CoV-2	SARS-CoV-2 + C	SARS-CoV-2 + Ab	SARS-CoV-2 + Ab aCD32	SARS-CoV-2 + C/Ab	SARS-CoV-2 + C/Ab aCD32	LPS
	DA	456	2153	1639	5130	2178	1943	1869	2035	3243
	DB	288	2522	945	6121	1123	1943	1017	2138	8531
	DA	336	1892	3456	4501	4149	588	2228	2774	11892
	DA	538	2296	2341	4007	2407	802	1997	4217	10480
	DA	535	2498	2202	4221	2651	1745	2892	3595	23017
	DB	550	1919	2283	3225	3413	3936	3109	8531	21793
	DA	393	1943	3477	9337	5014	1361	1570	7451	9406
	DB	335	1943	1495	3262	1197	1852	6705	4670	9406
	DA	388	576	1214	2855	1037	625	1058	2878	10224
	DB	546	432	601	3044	601	840	845	2471	3595
	DA	307	1377	1440	2251	1660	3038	1424	2389	10532
	DB	506	3577	3855	8802	4132	4671	4093	6209	20279
