# Supplementary material for: Control of complement-induced inflammatory responses to SARS-CoV-2 infection by anti-SARS-CoV-2 antibodies
Source: EMBO J. 2024 Feb 28;43(7):2. doi: 10.1038/s44318-024-00061-0 (PMC10987522; doi:10.1038/s44318-024-00061-0)
Supplement: Supplementary file 7 — Figures EV Source Data [file 44318_2024_61_MOESM7_ESM.zip › SD Figures EV/Figure EV5A.xlsx]

## Sheet: Figure source data EV5A
	NHS dilution + COVA1-18 mAb	C3c	C3c	C3d	C3d					9	10	11	12
	1 in 1											Standard	Standard
	1 in 5
	1 in 10
	1 in 100
	1 in 1000
	1 in 10000
	non-opsonized
	complement-opsonized
		1	2	3	4	5	6	7	8	9	10	11	12
	A	0.764	0.67	0.49	0.637	0	0	0	0	0	0	0.989	1.006	absorbance:450
	B	0.804	0.781	0.548	0.657	0	0	0	0	0	0	0.576	0.774	absorbance:450
	C	0.774	0.653	0.472	0.57	0	0	0	0	0	0	0.41	0.393	absorbance:450
	D	0.206	0.178	0.124	0.12	0	0	0	0	0	0	0.298	0.226	absorbance:450
	E	0.136	0.155	0.109	0.096	0	0	0	0	0	0	0.337	0.142	absorbance:450
	F	0.188	0.125	0.105	0.089	0	0	0	0	0	0	0.153	0.157	absorbance:450
	G	0.205	0.152	0.145	0.119	0	0	0	0	0	0	0.125	0.147	absorbance:450
	H	0.607	0.561	0.373	0.522	0	0	0	0	0.001	0.001	0.094	0.119	absorbance:450
