# Supplementary material for: Control of complement-induced inflammatory responses to SARS-CoV-2 infection by anti-SARS-CoV-2 antibodies
Source: EMBO J. 2024 Feb 28;43(7):2. doi: 10.1038/s44318-024-00061-0 (PMC10987522; doi:10.1038/s44318-024-00061-0)
Supplement: Supplementary file 7 — Figures EV Source Data [file 44318_2024_61_MOESM7_ESM.zip › SD Figures EV/Figure EV5B-C.xlsx]

## Sheet: Figure source data EV5B-C
Figure EV5B
		C3a (ng/mL)
		HD	mild COVID-19	severe COVID-19
		5181.1	7868.78	21330.1
		4541.76	5420.24	12810
		5856.7	7584.23	16883.8
		3318.96	9216.27	15282.3
		6678.82	5876.94	21614.6
		5616.09	5833.17	21176.9
		8119.19	4257.21	12016.6
Figure EV5C
		C5a (ng/mL)
		HD	mild COVID-19	severe COVID-19
		28.86	12.16	82.74
		30.86	34.65	52.9
		28.86	15.5	53.79
		23.51	14.38	74.05
		14.16	23.51	42.88
		14.38	14.16	107.01
		32.2	22.62	90.31
