# Supplementary material for: Control of complement-induced inflammatory responses to SARS-CoV-2 infection by anti-SARS-CoV-2 antibodies
Source: EMBO J. 2024 Feb 28;43(7):2. doi: 10.1038/s44318-024-00061-0 (PMC10987522; doi:10.1038/s44318-024-00061-0)
Supplement: Supplementary file 7 — Figures EV Source Data [file 44318_2024_61_MOESM7_ESM.zip › SD Figures EV/Figure EV5D-G.xlsx]

## Sheet: Figure source data EV5D-G
Figure EV5D-relative expression		mRNA expression level APOBEC3G
			unstim								SARS-CoV-2								SARS-CoV-2 + C								SARS-Sera								SARS-Sera + CD32								SARS-Sera/C
		mild	0.0113791	0.003855	0.0082057	0.02337	0.0051729	0.03013	0.033121	0.005392	0.0178147	0.014712	0.0088932	0.005905	0.0054499	0.017301	0.036811	0.009578	0.1468	0.041827	0.0232834	0.025341	0.0103521	0.022516	0.072906	0.004095	0.0693836	0.034149	0.033436	0.03098	0.0200254	0.029488	0.043125	0.025788	0.01973	0.015932	0.0118765	0.0058417	0.009507	0.02985	0.02261	0.026505	0.0798818	0.012651	0.009545	0.004863	0.0127894	0.0192269	0.0123503
		severe	0.0113791	0.003855	0.0082057	0.02337	0.0051729	0.03013	0.033121	0.005392	0.0178147	0.014712	0.0088932	0.005905	0.0054499	0.017301	0.036811	0.009578	0.1468	0.041827	0.0232834	0.025341	0.0103521	0.022516	0.072906	0.004095	0.00651875	0.00840052	0.0081875	0.007363	0.0131591	0.0187155	0.013949	0.020925	0.0375155	0.045293	0.044353	0.037817	0.016523	0.047868	0.029227	0.02011	0.0151755	0.009975	0.0074201	0.003746	0.0121466	0.027815	0.020521
Figure EV5E-relative expression		mRNA expression level CXCL-10
			unstim								SARS-CoV-2								SARS-CoV-2 + C								SARS-Sera								SARS-Sera + CD32								SARS-Sera/C
		mild	0.0054181	0.003163	0.0008552	0.003896	0.0002257	0.00172	0.012168	0.000871	0.577536	0.032224	0.0176037	0.001407	0.0001788	0.000502	0.011327	0.347714	4.23823	0.140566	0.730633	1.68025	0.950384	0.77332	0.501345	1.11017	2.1897	0.106537	0.539436	2.12893	2.47081	0.069132	0.018392	0.002087	2.02844	0.011566	0.090001	0.0125	0.0155606	0.01756	0.057382	0.2922	1.91915	0.024494	0.0160829	0.0007	0.0001955	0.000421	0.042535
		severe	0.0054181	0.003163	0.0008552	0.003896	0.0002257	0.00172	0.012168	0.000871	0.577536	0.032224	0.0176037	0.001407	0.0001788	0.000502	0.011327	0.347714	4.23823	0.140566	0.730633	1.68025	0.950384	0.77332	0.501345	1.11017	0.0198	0.0121358	0.0160829	0.07766	0.02694	0.015	0.012596	0.001471	0.124494	0.0206681	0.024494	0.018296	0.0415	0.02887	0.11882	0.0273	2.15417	0.046763	0.0462115	1.38301	1.93003	0.040596	0.498462
Figure EV5F-relative expression		mRNA expression level IL-10
			unstim								SARS-CoV-2								SARS-CoV-2 + C								SARS-Sera								SARS-Sera + CD32								SARS-Sera/C
		mild	0.003561	0.005348	0.0003358	0.000379	0.0053172	0.004512	0.008341	0.000825	0.0007825	0.00677	0.0009674	0.000865	0.004866	0.004685	0.0087	0.001912	0.010901	0.08282	0.0171384	0.010454	0.0064583	0.005355	0.14335	0.352662	0.0280036	0.005566	0.0309115	0.008072	0.0067331	0.014307	0.01249	0.005482	0.0051474	0.004607	0.0011606	0.000502	0.0060405	0.00946	0.00998	0.002162	0.0057621	0.001839	0.0122434	0.001737	0.0022248	0.011024	0.009364
		severe	0.003561	0.005348	0.0003358	0.000379	0.0053172	0.004512	0.008341	0.000825	0.0007825	0.00677	0.0009674	0.000865	0.004866	0.004685	0.0087	0.001912	0.010901	0.08282	0.0171384	0.010454	0.0064583	0.005355	0.14335	0.352662	0.0033375	0.003515	0.0003177	0.000401	0.0051903	0.025912	0.009211	0.005482	0.0235477	0.00514	0.0442079	0.013401	0.0065538	0.012679	0.008333	0.003074	0.0110066	0.001293	0.0297992	0.022227	0.00467	0.018955	0.005979
Figure EV5G-relative expression		mRNA expression level IL-12p35
			unstim								SARS-CoV-2								SARS-CoV-2 + C								SARS-Sera								SARS-Sera + CD32								SARS-Sera/C
		mild	0.0010365	9.03e-05	0.0005174	0.00043	0.0007199	0.000911	0.001314	0.000398	0.0001995	0.000264	0.0007494	0.000163	0.0007661	0.003187	0.00624	0.000884	0.0012682	0.0114	0.005142	0.00303	0.0011418	0.002533	0.01824	0.00234453	0.0003011	0.000391	0.0001595	0.000673	0.0006888	0.00422	0.005963	0.000376	0.000648	0.000193	0.0006292	0.000165	0.0009988	0.001195	0.001854	0.001015	0.0007701	0.000187	0.0005923	0.000228	0.0015502	0.001871	0.00652
		severe	0.0010365	9.03e-05	0.0005174	0.00043	0.0007199	0.000911	0.001314	0.000398	0.0001995	0.000264	0.0007494	0.000163	0.0007661	0.003187	0.00624	0.000884	0.0012682	0.014	0.005142	0.00303	0.0011418	0.002533	0.01824	0.00234453	0.0003937	0.000343	0.000397	0.000405	0.0010401	0.002257	0.007182	0.000479	0.000312	0.000234	0.0004699	0.000195	0.0010653	0.004249	0.011512	0.000525	0.0006327	0.000248	0.0001646	9.07e-05	0.0015502	0.001871	0.00652
[truncated: 9 more columns]
