# Supplementary material for: Control of complement-induced inflammatory responses to SARS-CoV-2 infection by anti-SARS-CoV-2 antibodies
Source: EMBO J. 2024 Feb 28;43(7):2. doi: 10.1038/s44318-024-00061-0 (PMC10987522; doi:10.1038/s44318-024-00061-0)
Supplement: Supplementary file 7 — Figures EV Source Data [file 44318_2024_61_MOESM7_ESM.zip › SD Figures EV/Figure EV4D.xlsx]

## Sheet: Figure source data EV4D
Figure EV4D relative expression
	mRNA expression level IFNB
		uninfected	SARS-CoV-2	SARS-CoV-2 + C	Ab/C-SARS-CoV-2	Ab/C-SARS-CoV-2 + anti-Cd16
	Donor 1	0.0094602	0.0116745	0.0707663	0.0375369	0.0169001
	Donor 2	0.0096978	0.0076034	0.0222667	0.015339	0.0183461
	Donor 3	0.0095688	0.0035047	0.0133782	0.0111976	0.0120489
	Donor 4	0.00910192	0.0131701	0.0332052	0.027439	0.0205975
	Donor 5	0.0017017	0.0105227	0.0322776	0.0056868	0.0034203
	Donor 6	0.0068442	0.0091954	0.028223	0.0086229	0.0063785
